# Supplementary material for: Lichenysin Production by Bacillus licheniformis Food Isolates and Toxicity to Human Cells
Source: Front Microbiol. 2022 Feb 7;13:831033. doi: 10.3389/fmicb.2022.831033 (PMC8859269; doi:10.3389/fmicb.2022.831033)
Supplement: Supplementary file 2 [file Table_1.XLSX]

## Sheet: Table S1
Table S1: Molar masses of lichenysin A variants
No	Variant	Molecular Formula	M [da]	[M + H]+
	L C11-Lichenysin*	C49H86N8O12	978.636	979.644
	L C12-Lichenysin	C50H88N8O12	992.652	993.659
	M C13-Lichenysin	C51H90N8O12	1006.67	1007.68
Lichenysin A	H C14-Lichenysin	C52H92N8O12	1020.68	1021.69
	H C15-Lichenysin	C53H94N8O12	1034.7	1035.71
	M C16-Lichenysin	C54H96N8O12	1048.71	1049.72
	M C17-Lichenysin*	C55H98N8O12	1062.73	1063.74
	M C18-Lichenysin*	C56H100N8O12	1076.75	1077.75
*identified in this study, L- low, M- medium, H- high

## Sheet: Table S2
Table S2: Lichenysin production screening in biomass obtained from LB agar
				Rt= retention time	Rt = 12.7 - 13.0 min	Rt = 9.8 min	Rt = 10.8 min	Rt = 12.0 - 12.2 min	Rt = 13.0 min	Rt = 13.6 + 13.9 min	Rt = 14.8 min	Rt = 15.3 min
					C15-Surfactin	C12-Lichenysin*	C13-Lichenysin*	C14-Lichenysin*	C15-Lichenysin*	C16-Lichenysin*	C17-Lichenysin*	C18-Lichenysin*
						C50H88N8O12	C51H90N8O12	C52H92N8O12	C53H94N8O12	C54H96N8O12	C55H98N8O12	C56H100N8O12
					[M + H]+	[M + H]+	[M + H]+	[M + H]+	[M + H]+	[M + H]+	[M + H]+	[M + H]+
					Concentration (µg/kg)	Concentration (µg/kg)	Concentration (µg/kg)	Concentration (µg/kg)	Concentration (µg/kg)	Concentration (µg/kg)	Concentration (µg/kg)	Concentration (µg/kg)
sample name	strain no.	growth medium	cultivation method	temperature of incubation (°C)	1036.69	993.659	1007.68	1021.69	1035.71	1049.72	1063.74	1077.75
1	B4089	LB	agar plate	37	428558413	66400	8790159	119998237	746152810	97665105	35531669	1114756
2	B4090	LB	agar plate	37	471581787	851787	49332070	205737296	819120124	103167752	28541879	677605
3	B4091	LB	agar plate	37	759106409	108704	11622944	322364282	1293953776	431913994	208080748	6856817
4	B4092	LB	agar plate	37	438242693	80315	3455921	95918454	761182976	109932780	22410919	496102
5	B4094	LB	agar plate	37	647479324	425735	55469001	335705240	1086194157	247755991	94752748	2543627
6	B4121	LB	agar plate	37	652583785	10583906	213771355	469031980	1077361185	224905803	76602476	1766166
7	B4123	LB	agar plate	37	588768768	520364	52015840	277709003	1008799208	198858841	74148616	2014192
8	B4124	LB	agar plate	37	1027449014	85037665	739737541	1144305073	1747360824	879878557	342705862	33499914
9	B4125	LB	agar plate	37	548100046	8904784	177563913	330255209	937457187	124534987	40078496	588291
10	B4164	LB	agar plate	37	816734844	2814232	183616536	662467819	1420997879	483387817	227117564	5394420
11	DSM 13	LB	agar plate	37	114878665	237825	7134384	23338008	205277165	5983426	2955461	13876
* value is not quantiative

## Sheet: Table S3
Table S3: The presence/absence of the lichenysin gene cluster in strains used in this study
Strain	licA / lchAA	licB / lchAB	licC / lchAC	licTE / lchTE
B4089	positive PCR on genomic DNA*	positive PCR on genomic DNA**	B4089_RS00540	B4089_RS00535
B4090	B4090_RS06670 B4090_RS07745 B4090_RS05175	B4090_RS06670 B4090_RS07745 B4090_RS05175	B4090_RS10120	B4090_RS10125
B4091	B4091_RS01540 B4091_RS07175 B4091_RS13370	B4091_RS01540 B4091_RS07175 B4091_RS13370	B4091_RS20640	B4091_RS20645
B4092	B4092_RS01230 B4092_RS05480 B4092_RS11525	B4092_RS01230 B4092_RS05480 B4092_RS11525	B4092_RS19250	B4092_RS19245
B4094	B4094_RS09780 B4094_RS04415 B4094_RS20155	B4094_RS09780 B4094_RS04415 B4094_RS20155	B4094_RS08740	B4094_RS08735
B4121	B4121_RS17190 B4121_RS17195 B4121_RS07900 B4121_RS21390	B4121_RS17190 B4121_RS17195 B4121_RS07900 B4121_RS21390	B4121_RS21395 B4121_RS22340 B4121_RS17200 B4121_RS09725	B4121_RS17205 B4121_RS14020 B4121_RS22335
B4123	B4123_RS02770 B4123_RS10570 B4123_RS13065 B4123_RS07720	B4123_RS02770 B4123_RS10570 B4123_RS13065 B4123_RS07720	B4123_RS13590	B4123_RS08525
B4124	B4124_RS11270 B4124_RS05120 B4124_RS04610	B4124_RS11270 B4124_RS05120 B4124_RS04610	B4124_RS07445	B4124_RS07450
B4125	B4125_RS10415 B4125_RS14280 B4125_RS08345 B4125_RS19185	B4125_RS10415 B4125_RS14280 B4125_RS08345 B4125_RS19185	B4125_RS08340 B4125_RS19175 B4125_RS10420 B4125_RS10425	B4125_RS10430 B4125_RS19170
B4164	B4164_RS04965 B4164_RS16945 B4164_RS08070	B4164_RS04965 B4164_RS16945 B4164_RS08070	B4164_RS14050	B4164_RS14045
DSM13	TRNA_RS23485	TRNA_RS23490	TRNA_RS23495	TRNA_RS23495
*	primers used: CY21 and CY22
**	primers used: CY23 and CY24
Primer	Description	5'-3' sequence
CY21	Bli lchAA forward	CGATTCCGGGTTATTGACTG
CY22	Bli lchAA reverse	CGCTTCATATTGTGCGTTCC
CY23	Bli lchAB forward	ATTTGAGGATCTTGCGGACTTG
CY24	Bli lchAB reverse	TATAGCGGGAGATAGTCGTACC

## Sheet: Table S4
Table S4: Lichenysin production and variant distribution in LB broth and skimmed milk
								Rt = 8.7 min	Rt = 9.7 min	Rt = 10.6 min	Rt = 11.8 min	Rt = 12.8 min	Rt = 13.8 min	Rt = 14.6 min	Rt = 15.2 min
Sample	Name					Injected volume	Dilution factor	C11-Lichenysin	C12-Lichenysin	C13-Lichenysin	C14-Lichenysin	C15-Lichenysin	C16-Lichenysin	C17-Lichenysin	C18-Lichenysin	Total-Lichenysin				Total-Lichenysin
								C49H86N8O12	C50H88N8O12	C51H90N8O12	C52H92N8O12	C53H94N8O12	C54H96N8O12	C55H98N8O12	C56H100N8O12		Conc	Recovery
								[M + H]+	[M + H]+	[M + H]+	[M + H]+	[M + H]+	[M + H]+	[M + H]+	[M + H]+		Lichenysin
								979.644	993.659	1007.68	1021.69	1035.71	1049.72	1063.74	1077.75		added
								Final Conc.	Final Conc.	Final Conc.	Final Conc.	Final Conc.	Final Conc.	Final Conc.	Final Conc.	Final Conc.	to powder
	Sample name	Medium	Standard/strain	Replicate-timepoint	Temp (°C)	[µL]		[ug/L]	[ug/L]	[ug/L]	[ug/L]	[ug/L]	[ug/L]	[ug/L]	[ug/L]	[ug/L]	[ug/kg]	[%]		[ug/ml]
1	HY135	LB	standard R1			5	0.1	0	0.234497	1.72193	3.51398	4.82771	0.562831	0	0	10.861	203.58	5.33499	error
2	HY136	LB	standard R2			5	0.1	0	0.964878	6.67031	12.5942	16.139	1.33121	0.217801	0	37.9175	815.011	4.65239	error
3	HY137	LB	standard R3			5	0.0997	0.0298902	113.936	582.756	943.03	602.527	44.2732	6.7172	0	2293.27	3206.6	71.517	ok
4	HY138	SM	standard R1			5	0.1017	0.0298902	5.18478	29.46	47.4418	36.3237	2.23335	0.324953	0	120.998	202.845	59.6508	ok
5	HY139	SM	standard R2			5	0.1007	0.0298902	25.1107	143.638	228.059	166.877	9.07193	1.4274	0	574.214	801.001	71.687	ok
6	HY140	SM	standard R3			5	0.0986	0.0298902	78.6626	602.24	841.506	590.612	26.9727	3.42146	0	2143.44	3168.38	67.6512	ok
7	HY141	LB	DSM13	R1-T0	37	5	0.1	0	0	0	0.65948	0.469777	0	0	0	1.12926	LB			0.00112926
8	HY142	LB	B4094	R1-T0	37	5	0.1	0	0	0	0.882458	0.59021	0	0	0	1.47267				0.00147267
9	HY143	LB	B4123	R1-T0	37	5	0.1	0	0	0	0.237055	0.440463	0	0	0	0.677518				0.000677518
10	HY144	LB	DSM13	R1-T4	37	5	0.1	0	0	0	0.334409	0.376869	0	0	0	0.711278				0.000711278
11	HY145	LB	B4094	R1-T4	37	5	0.1	0	0	0	0	0.201942	0	0	0	0.201942				0.000201942
12	HY146	LB	B4123	R1-T4	37	5	0.1	0	0	0	0	0.266239	0	0	0	0.266239				0.000266239
13	HY147	LB	DSM13	R1-T6	37	5	0.1		0	0	0	0.328441	0	0	0	0.328441				0.000328441
14	HY148	LB	B4094	R1-T6	37	5	0.1	0	0	0	0	0.197924	0	0	0	0.197924				0.000197924
15	HY149	LB	B4123	R1-T6	37	5	0.1		0	0	0	0.247679	0	0	0	0.247679				0.000247679
16	HY150	LB	DSM13	R1-T8	37	5	0.1	0	0	0	0	0	0	0	0	0				0
17	HY151	LB	B4094	R1-T8	37	5	0.1	0	0	0	0	0.209099	0	0	0	0.209099				0.000209099
18	HY152	LB	B4123	R1-T8	37	5	0.1	0	0	0.21366	1.53537	2.65625	0	0	0	4.40528				0.00440528
19	HY153	LB	DSM13	R1-T10	37	5	0.1	0	0	0	0	0	0	0	0	0				0
20	HY154	LB	B4094	R1-T10	37	5	0.1	0	1.5004	14.5877	154.203	155.014	22.1185	2.01432	0	349.438				0.349438
21	HY155	LB	B4123	R1-T10	37	5	0.1	0	9.19556	130.301	817.169	723.691	92.4541	7.41665	0	1780.23				1.78023
22	HY156	LB	DSM13	R1-T12	37	5	0.1	0	0	0	0	0.60341		0	0	0.60341				0.00060341
23	HY157	LB	B4094	R1-T12	37	1	0.5	0	246.954	2545.85	7874.96	10106.7	1671.62	218.035	0	22664.2				22.6642
24	HY158	LB	B4123	R1-T12	37	1	0.5	0	116.793	1847.65	3541.29	6973.22	785.596	126.94	0	13391.5				13.3915
25	HY159	LB	DSM13	R1-T16	37	5	0.1	0	0.0978861	1.97254	9.33766	11.6293	0.588703	0.0835949	0	23.7097				0.0237097
26	HY160	LB	B4094	R1-T16	37	1	0.5	0	284.357	2740.81	8432.9	10949	1816.51	241.494	0	24465				24.465
27	HY161	LB	B4123	R1-T16	37	1	0.5	0	130.613	1895.41	4173.74	7559.87	887.25	140.991	0	14787.9				14.7879
28	HY162	LB	DSM13	R1-T20	37	5	0.1	0	0.145458	2.12155	10.1279	11.1968	0	0.121439	0	23.7132				0.0237132
29	HY163	LB	B4094	R1-T20	37	1	0.5	0	273.808	3048.5	9116.98	12774.1	2032.48	300.484	0	27546.3				27.5463
30	HY164	LB	B4123	R1-T20	37	1	0.5	0	147.202	2037.17	4324.47	7833.19	928.138	148.041	0	15418.2				15.4182
31	HY165	LB	DSM13	R1-T24	37	5	0.1	0	0.151514	1.56436	8.56112	10.2065	0.659998	0.115181	0	21.2587				0.0212587
32	HY166	LB	B4094	R1-T24	37	1	0.5	0	208.084	2344.97	6737.67	9057.17	1337.45	241.018	0	19926.4				19.9264
33	HY167	LB	B4123	R1-T24	37	1	0.5	0	170.273	2301.28	4984.71	9143.34	1131.15	182.381	0	17913.1				17.9131
34	HY168	LB	DSM13	R1-T48	37	5	0.1	0	0.0466824	1.32373	8.40066	14.6816	1.10694	0.223117	0	25.7827				0.0257827
35	HY169	LB	B4094	R1-T48	37	1	0.5	0	60.3834	1106.43	4857.39	7470.21	1057.53	199.73	0	14751.7				14.7517
36	HY170	LB	B4123	R1-T48	37	1	0.5	0	46.7139	1173.04	4235.14	8790.13	1124	204.324	0	15573.4				15.5734
37	HY171	LB	DSM13	R1-T72	37	5	0.1	0	0	1.33469	9.67905	16.8293	1.16402	0.283016	0	29.2901				0.0292901
38	HY172	LB	B4094	R1-T72	37	1	0.5	0	20.6279	624.38	5455.3	10909.8	1745.57	305.636	0	19061.3				19.0613
39	HY173	LB	B4123	R1-T72	37	1	0.5	0	0.93341	74.4129	882.323	3187.65	345.604	82.2894	0	4573.21				4.57321
40	HY174	LB	DSM13	R2-T0	37	5	0.1	0	0	0	0.351466	0.460576	0	0	0	0.812042				0.000812042
41	HY175	LB	B4094	R2-T0	37	5	0.1	0	0	0	0	0.317013	0	0	0	0.317013				0.000317013
42	HY176	LB	B4123	R2-T0	37	5	0.1	0	0	0	0	0.306863	0	0	0	0.306863				0.000306863
43	HY177	LB	DSM13	R2-T4	37	5	0.1		0	0	0	0.229868	0	0	0	0.229868				0.000229868
44	HY178	LB	B4094	R2-T4	37	5	0.1	0	0	0	0	0.282881	0	0	0	0.282881				0.000282881
45	HY179	LB	B4123	R2-T4	37	5	0.1	0	0	0	0	0.248358	0	0	0	0.248358				0.000248358
46	HY180	LB	DSM13	R2-T6	37	5	0.1		0.614241	10.2467	66.8189	109.148	8.93984	1.93773	0	197.706				0.197706
47	HY181	LB	B4094	R2-T6	37	5	0.1		0	0	0	0	0	0	0	0				0
48	HY182	LB	B4123	R2-T6	37	5	0.1	0	0	0	0	0.204525	0	0	0	0.204525				0.000204525
49	HY183	LB	DSM13	R2-T8	37	5	0.1		0	0	0	0.0904489	0	0.608104	0	0.698553				0.000698553
50	HY184	LB	B4094	R2-T8	37	5	0.1	0	0	0.238308	1.46244	2.91842	0.261319	0	0	4.88049				0.00488049
51	HY185	LB	B4123	R2-T8	37	5	0.1	0		0.213698	4.15791	6.75697	0.867882	0	0	11.9965				0.0119965
52	HY186	LB	DSM13	R2-T10	37	5	0.1	0				0.105787	0		0	0.105787				0.000105787
53	HY187	LB	B4094	R2-T10	37	5	0.1	0	0	1.61785	22.3198	28.7155	4.90385	0.499129	0	58.0561				0.0580561
54	HY188	LB	B4123	R2-T10	37	5	0.1	0	74.6955	900.303	4045.37	3394.95	532.181	76.6439	0	9024.15				9.02415
55	HY189	LB	DSM13	R2-T12	37	5	0.1	0	0	0.310299	1.94031	2.66926	0	0	0	4.91986				0.00491986
56	HY190	LB	B4094	R2-T12	37	1	0.5	0	222.566	2035.54	7580.64	8829.98	1658.94	187.053	0	20514.7				20.5147
57	HY191	LB	B4123	R2-T12	37	1	0.5	0	176.823	2447.41	4820.96	9362.47	1152.35	183.983	0	18144				18.144
58	HY192	LB	DSM13	R2-T16	37	5	0.1		0	0.86756	4.71904	7.84341	0.252667	0.0973288	0	13.78				0.01378
59	HY193	LB	B4094	R2-T16	37	1	0.5	0	491.959	5328.73	12728.2	20692.6	3062.93	562.797	0	42867.2				42.8672
60	HY194	LB	B4123	R2-T16	37	1	0.5	0	214.028	2972.68	5279.16	11208.8	1212.6	195.727	0	21083				21.083
61	HY195	LB	DSM13	R2-T20	37	5	0.1	0	0.318282	5.89696	27.0346	42.3062	2.8167	0.32572	0	78.6985				0.0786985
62	HY196	LB	B4094	R2-T20	37	1	0.5	0	441.004	5353.68	13137.4	21417.8	3298.78	595.974	0	44244.7				44.2447
63	HY197	LB	B4123	R2-T20	37	1	0.5	0	179.231	2741.62	5144.77	11232.4	1272.08	207.048	0	20777.1				20.7771
64	HY196	LB	B4094	R2-T20	37	5	0.1	0	407.219	3692.18	17651.7	8004.42	2362.28	443.999	0	32561.8				32.5618
65	HY198	LB	DSM13	R2-T24	37	5	0.1	0	0	3.91116	20.0402	34.1517	2.12675	0.313232	0	60.543				0.060543
66	HY199	LB	B4094	R2-T24	37	1	0.5	0	309.435	4533.09	12798.7	21247.5	3215.52	587.244	0	42691.5				42.6915
67	HY200	LB	B4123	R2-T24	37	1	0.5	0	146.229	2504.34	5114.02	11096	1289.85	215.588	0	20366.1				20.3661
68	HY199	LB	B4094	R2-T24	37	5	0.1	0	296.933	3238.87	17141.4	8143.35	2366.34	453.775	0	31640.7				31.6407
69	HY201	LB	DSM13	R2-T48	37	5	0.1	0	0	3.02718	15.1522	23.0206	1.31921	0.324273	0	42.8435				0.0428435
70	HY202	LB	B4094	R2-T48	37	1	0.5	0	93.0929	2651.13	10646.8	19985.9	3127.38	628.545	0	37132.9				37.1329
71	HY203	LB	B4123	R2-T48	37	1	0.5	0	14.7124	617.702	2157.26	6231.02	634.757	123.912	0	9779.37				9.77937
72	HY204	LB	DSM13	R2-T72	37	5	0.1	0	0	0.512629	4.13106	7.53086	0.284601	0.0888814	0	12.548				0.012548
73	HY205	LB	B4094	R2-T72	37	1	0.5	0	56.383	2103.89	9402.5	18828.9	2892.01	587.549	0	33871.2				33.8712
74	HY206	LB	B4123	R2-T72	37	1	0.5	0	13.8933	735.619	3047.13	9293.4	1028.5	205.041	0	14323.6				14.3236
75	HY207	SM	DSM13	R1-T0	37	5	0.1	0.0298902	0	0.325152	0.760386	0.734372	0	0	0	1.8498	Skimmed milk (SM)			0.0018498
76	HY208	SM	B4094	R1-T0	37	5	0.1	0.0298902		0	0	0.332583	0		0	0.362473				0.000362473
77	HY209	SM	B4123	R1-T0	37	5	0.1	0.0298902	0	0.12789	0.547995	0.440115			0	1.14589				0.00114589
78	HY210	SM	DSM13	R1-T4	37	5	0.1	0.0298902	0	0.135909	0	0.592136			0	0.757935				0.000757935
79	HY211	SM	B4094	R1-T4	37	5	0.1	0.0298902	0	0.122638	0	0.298684			0	0.451213				0.000451213
80	HY212	SM	B4123	R1-T4	37	5	0.1	0.0298902	0	0.419597	0.522658	0.679698	0		0	1.65184				0.00165184
81	HY213	SM	DSM13	R1-T8	37	5	0.1	0.0298902	0	0	0	0.312671	0		0	0.342562				0.000342562
82	HY214	SM	B4094	R1-T8	37	5	0.1	0.0298902	0	0.296273	0.615558	1.19889			0	2.14061				0.00214061
83	HY215	SM	B4123	R1-T8	37	5	0.1	0.0298902	0	0.169615	0.267868	0.631935	0	0	0	1.09931				0.00109931
84	HY216	SM	DSM13	R1-T12	37	5	0.1	0.0298902	0	0.0626425	0	0.322077	0		0	0.41461				0.00041461
85	HY217	SM	B4094	R1-T12	37	5	0.1	0.0298902	0	0.200812	0.412299	0.903888	0	0	0	1.54689				0.00154689
86	HY218	SM	B4123	R1-T12	37	5	0.1	0.0298902	0	0.363662	1.0435	1.98935	0	0	0	3.42639				0.00342639
87	HY219	SM	DSM13	R1-T16	37	5	0.1	0.0298902	0	0.068984	0	0.197855		0	0	0.296729				0.000296729
88	HY220	SM	B4094	R1-T16	37	5	0.1	0.0298902	0	0.124363	0.236216	0.434849			0	0.825318				0.000825318
89	HY221	SM	B4123	R1-T16	37	5	0.1	0.0298902	0	0.0470127	0	0.264844	0		0	0.341747				0.000341747
90	HY222	SM	DSM13	R1-T18	37	5	0.1	0.0298902	0	0	0	0.315556			0	0.345446				0.000345446
91	HY223	SM	B4094	R1-T18	37	5	0.1	0.0298902	0	0	0	0.176001	0		0	0.205892				0.000205892
92	HY224	SM	B4123	R1-T18	37	5	0.1	0.0298902	0	0.0868226	0.214531	0.490514		0	0	0.821758				0.000821758
93	HY225	SM	DSM13	R1-T20	37	5	0.1	0.0298902	0	0	0	0.242353	0	0	0	0.272243				0.000272243
94	HY226	SM	B4094	R1-T20	37	5	0.1	0.0298902	0	0	0	0.504452			0	0.534342				0.000534342
95	HY227	SM	B4123	R1-T20	37	5	0.1	0.0298902	0	0.273012	6.80052	1.90856	0		0	9.01198				0.00901198
96	HY228	SM	DSM13	R1-T22	37	5	0.1	0.0298902	0	0	0.261787	0.408187		0	0	0.699865				0.000699865
97	HY229	SM	B4094	R1-T22	37	5	0.1	0.0298902	0.900013	3.36929	19.1722	7.3046	1.26932	0	0	32.0453				0.0320453
98	HY230	SM	B4123	R1-T22	37	5	0.1	0.0298902	3.11816	18.5529	182.365	126.287	30.4758	2.05455	0	362.883				0.362883
99	HY231	SM	DSM13	R1-T24	37	5	0.1	0.0298902	0	0.068628	1.16686	0.857275	0	0	0	2.12265				0.00212265
100	HY232	SM	B4094	R1-T24	37	5	0.1	0.0298902	15.8525	76.6664	698.421	200.329	70.3159	2.16026	0	1063.77				1.06377
101	HY233	SM	B4123	R1-T24	37	5	0.1	0.0298902	9.94058	51.0064	289.749	192.61	46.3898	3.80955	0	593.536				0.593536
102	HY234	SM	DSM13	R1-T26	37	5	0.1	0.0298902	0	0.81724	4.13875	5.9888	0.236769	0	0	11.2115				0.0112115
103	HY235	SM	B4094	R1-T26	37	5	0.1	0.0298902	109.739	411.671	1769.01	653.792	139.102	5.25439	0	3088.6				3.0886
104	HY236	SM	B4123	R1-T26	37	5	0.1	0.0298902	16.9686	73.6404	380.007	231.237	46.7912	3.39534	0	752.069				0.752069
105	HY237	SM	DSM13	R1-T28	37	5	0.1	0.0298902	0	0.861582	4.9467	2.64857	0.437605		0	8.92435				0.00892435
106	HY238	SM	B4094	R1-T28	37	5	0.1	0.0298902	1.11426	4.17663	22.1248	10.1751	1.39506	0	0	39.0157				0.0390157
107	HY239	SM	B4123	R1-T28	37	5	0.1	0.0298902	16.5312	68.0079	375.677	223.683	39.3443	2.81547	0	726.088				0.726088
108	HY240	SM	DSM13	R1-T48	37	5	0.1	0.0298902	0	1.01247	7.08106	3.89766	0	0	0	12.0211				0.0120211
109	HY241	SM	B4094	R1-T48	37	1	0.5	0	602.852	2011.08	6983.68	4178.13	554.796	34.3981	0	14364.9				14.3649
110	HY242	SM	B4123	R1-T48	37	5	0.1	0	40.1547	114.172	682.8	302.667	50.5017	3.21652	0	1193.51				1.19351
111	HY243	SM	DSM13	R1-T72	37	5	0.1	0.0398857	0	0.267056	2.34727	1.78715	0	0	0	4.44137				0.00444137
112	HY244	SM	B4094	R1-T72	37	5	0.1	15.0023	338.032	1057.01	4222.54	1908.81	328.653	21.7427	0	7891.79				7.89179
113	HY245	SM	B4123	R1-T72	37	5	0.1	3.02019	31.1334	92.1277	544.355	258.186	36.4845	2.16008	0	967.467				0.967467
114	HY246	SM	DSM13	R2-T0	37	5	0.1	0.0325687	0	0.184102	0	0.20303			0	0.419701				0.000419701
115	HY247	SM	B4094	R2-T0	37	5	0.1	0.0325687	0.058965	0.311325	0	0.535509	0		0	0.938368				0.000938368
116	HY248	SM	B4123	R2-T0	37	5	0.1	0.0325687	0	0.296518	0.646294	0.971913	0	0	0	1.94729				0.00194729
117	HY249	SM	DSM13	R2-T4	37	5	0.1	0.0325687	0	0.644078	1.25295	1.76595	0		0	3.69555				0.00369555
118	HY250	SM	B4094	R2-T4	37	5	0.1	0.0325687	0	0.409969	0.711704	1.04321	0	0	0	2.19745				0.00219745
119	HY251	SM	B4123	R2-T4	37	5	0.1	0.0325687	0	0.572895	0.923135	1.32608			0	2.85468				0.00285468
120	HY252	SM	DSM13	R2-T8	37	5	0.1	0.0325687	0	0.623374	1.1515	1.5427	0		0	3.35013				0.00335013
121	HY253	SM	B4094	R2-T8	37	5	0.1	0.0325687	0	0.437983	1.22551	1.15172	0		0	2.84778				0.00284778
122	HY254	SM	B4123	R2-T8	37	5	0.1	0.0325687	0.0260322	0.374493	0.730214	1.06947	0		0	2.23278				0.00223278
123	HY255	SM	DSM13	R2-T12	37	5	0.1	0.0325687	0	0.311615	0	0.662947		0	0	1.00713				0.00100713
124	HY256	SM	B4094	R2-T12	37	5	0.1	0.0325687	0	0.553037	1.37937	2.9611	0	0	0	4.92607				0.00492607
125	HY257	SM	B4123	R2-T12	37	5	0.1	0.0325687	0	0.377151	0.692016	1.01754	0	0	0	2.11928				0.00211928
126	HY258	SM	DSM13	R2-T16	37	5	0.1	0.0325687	0	0.385805	0.579702	1.09981		0	0	2.09788				0.00209788
127	HY259	SM	B4094	R2-T16	37	5	0.1	0.0325687	0	0	0.221094	0.341296		0	0	0.594959				0.000594959
128	HY260	SM	B4123	R2-T16	37	5	0.1	0.0325687	2.23983	9.87462	61.3851	44.8522	8.5834	0.827525	0	127.795				0.127795
129	HY261	SM	DSM13	R2-T18	37	5	0.1	0.0325687	0	0.0976575	0	0.296198	0		0	0.426424				0.000426424
130	HY262	SM	B4094	R2-T18	37	5	0.1	0.0325687	0	0	0	0.246621	0	0	0	0.279189				0.000279189
131	HY263	SM	B4123	R2-T18	37	5	0.1	0.0325687		0	0	0.250253		0	0	0.282821				0.000282821
132	HY264	SM	DSM13	R2-T20	37	5	0.1	0.0325687	0	0.149895	0.379602	0.700819	0	0	0	1.26289				0.00126289
133	HY265	SM	B4094	R2-T20	37	5	0.1	0.0325687	0	1.82919	14.8961	4.06699	0.72295	0	0	21.5478				0.0215478
134	HY266	SM	B4123	R2-T20	37	5	0.1	0.0325687	1.12227	6.82056	81.5203	36.0472	6.47758	0.18522	0	132.206				0.132206
135	HY267	SM	DSM13	R2-T22	37	5	0.1	0.0325687	0	0	0.378798	0.374681	0	0	0	0.786047				0.000786047
136	HY268	SM	B4094	R2-T22	37	5	0.1	0.0325687	4.62242	27.2642	241.496	136.824	47.2066	2.08473	0	459.531				0.459531
137	HY269	SM	B4123	R2-T22	37	5	0.1	0.0325687	7.43163	47.1583	293.055	241.602	59.2989	4.45999	0	653.038				0.653038
138	HY270	SM	DSM13	R2-T24	37	5	0.1	0.0325687	0	0.394382	2.52618	1.46139	0	0	0	4.41452				0.00441452
139	HY271	SM	B4094	R2-T24	37	5	0.1	0.0325687	19.6278	109.59	619.247	253.869	65.5658	2.63742	0	1070.57				1.07057
140	HY272	SM	B4123	R2-T24	37	5	0.1	0.0325687	12.1905	61.3931	330.166	229.253	44.7456	3.08891	0	680.869				0.680869
141	HY273	SM	DSM13	R2-T26	37	5	0.1	0.0325687	0	0.762017	6.70534	3.95101	0.405157	0	0	11.8561				0.0118561
142	HY274	SM	B4094	R2-T26	37	5	0.1	14.7737	100.644	359.03	1730.16	690.803	115.031	4.98424	0	3015.43				3.01543
143	HY275	SM	B4123	R2-T26	37	5	0.1	0	19.0305	80.57	409.504	260.105	41.9212	2.68371	0	813.814				0.813814
144	HY276	SM	DSM13	R2-T28	37	5	0.1	0.0203779	0.0770852	0.793752	4.3172	3.94409	0.306868	0	0	9.45937				0.00945937
145	HY277	SM	B4094	R2-T28	37	5	0.1	15.4577	357.994	1086.03	4527.61	1793.61	329.353	15.8771	0	8125.93				8.12593
146	HY278	SM	B4123	R2-T28	37	5	0.1	0	25.142	70.8491	434.889	194.17	26.7519	1.82515	0	753.627				0.753627
147	HY279	SM	DSM13	R2-T48	37	5	0.1	0	0	0.526329	4.0174	1.96535	0	0	0	6.50908				0.00650908
148	HY280	SM	B4094	R2-T48	37	5	0.1	23.2202	169.735	537.786	2582.58	1039.16	158.857	8.70242	0	4520.04				4.52004
149	HY281	SM	B4123	R2-T48	37	5	0.1	0	17.5982	67.5027	377.205	228.403	39.2099	2.70478	0	732.623				0.732623
150	HY282	SM	DSM13	R2-T72	37	5	0.1	0.0395004	0	1.05961	7.00296	6.26543	0.693678	0.0698727	0	15.131				0.015131
151	HY283	SM	B4094	R2-T72	37	5	0.1	10.3569	85.6409	300.866	1569.69	688.176	105.206	5.94579	0	2765.89				2.76589
152	HY284	SM	B4123	R2-T72	37	5	0.1	0.429671	34.6147	107.21	705.155	362.931	53.5238	3.56094	0	1267.43				1.26743

## Sheet: Table S5
Table S5: Cell concentration (log10 CFU/ ml) and total lichenysin production (µg/ml) at T48 and T72 h in LB medium and skimmed milk
Timepoint/		48 h		72 h
concentration
Medium	Strain	Cell concentration	Lichenysin (µg/ml)	Cell concentration	Lichenysin (µg/ml)
		(log CFU/ml)		(log CFU/ml)
LB	DSM13	8.7	0.03	8.7	0.02
	B4094	8.9	25.94	8.9	26.47
	B4123	8.9	12.68	8.7	9.45
Skim	DSM13	8.6	0.01	9	0.01
milk	B4094	8.8	9.44	9.1	5.33
	B4123	8.7	0.96	9.1	1.12

## Sheet: Table S6
Table S6: Lichenysin production and variant distribution in biomass obtained from LB agar and skimmed milk agar
				Rt = 9.4 min	Rt = 10.3 min	Rt = 11.2 min	Rt = 12.4 min	Rt = 13.3 min	Rt = 14.3 min	Rt = 15.1 min	Rt = 15.4 min
				C11-Lichenysin	C12-Lichenysin	C13-Lichenysin	C14-Lichenysin	C15-Lichenysin	C16-Lichenysin	C17-Lichenysin	C18-Lichenysin	Total-Lichenysin
				C49H86N8O12	C50H88N8O12	C51H90N8O12	C52H92N8O12	C53H94N8O12	C54H96N8O12	C55H98N8O12	C56H100N8O12
				[M + H]+	[M + H]+	[M + H]+	[M + H]+	[M + H]+	[M + H]+	[M + H]+	[M + H]+
				979.644	993.659	1007.68	1021.69	1035.71	1049.72	1063.74	1077.75
				Final Conc.	Final Conc.	Final Conc.	Final Conc.	Final Conc.	Final Conc.	Final Conc.	Final Conc.	Final Conc.
Strain	Medium	Temp (°C)	injection volume (uL)	[µg/kg]	[µg/kg]	[µg/kg]	[µg/kg]	[µg/kg]	[µg/kg]	[µg/kg]	[µg/kg]	[µg/kg]
B4094	LB agar	37	1	< 5	252.353	11084	59083.3	168680	23845.1	3687.21	77.2805	266709
B4123	LB agar	37	1	< 5	1328.18	16753.1	35310.9	145947	13329.9	5270.39	42.8482	217983
DSM13	LB agar	37	1	< 5	46.4105	893.92	2848.98	19781.1	1046.45	484.399	4.2261	25105.4
B4094	LB agar	37	1	< 5	93.151	3562.37	22246.2	100760	8534.54	3245.62	43.9237	138486
B4123	LB agar	37	1	21.0865	2555.82	30212.8	35076.2	91533.5	6206.5	2207.24	< 5	167813
DSM13	LB agar	37	1	n.d.	20.4211	659.129	1315.61	7268.3	289.303	124.718	< 5	9677.48
				Rt = 8.7 min	Rt = 9.7 min	Rt = 10.6 min	Rt = 11.8 min	Rt = 12.8 min	Rt = 13.8 min	Rt = 14.6 min	Rt = 15.2 min
				C11-Lichenysin	C12-Lichenysin	C13-Lichenysin	C14-Lichenysin	C15-Lichenysin	C16-Lichenysin	C17-Lichenysin	C18-Lichenysin	Total-Lichenysin
				C49H86N8O12	C50H88N8O12	C51H90N8O12	C52H92N8O12	C53H94N8O12	C54H96N8O12	C55H98N8O12	C56H100N8O12
				[M + H]+	[M + H]+	[M + H]+	[M + H]+	[M + H]+	[M + H]+	[M + H]+	[M + H]+
				979.644	993.659	1007.68	1021.69	1035.71	1049.72	1063.74	1077.75
				Final Conc.	Final Conc.	Final Conc.	Final Conc.	Final Conc.	Final Conc.	Final Conc.	Final Conc.	Final Conc.
Standard	Medium	Temp (°C)	injection volume (uL)	[µg/kg]	[µg/kg]	[µg/kg]	[µg/kg]	[µg/kg]	[µg/kg]	[µg/kg]	[µg/kg]	[µg/kg]
standard R1	CanolaPro TM + cal st 10	na.	1	n.d.	33.6084	219.376	378.758	290.968	14.959	1.77004	n.d.	939.44
standard R2	CanolaPro TM + cal st 12	na.	1	n.d.	154.485	1025.58	1697.38	1369.9	67.6525	12.8459	n.d.	4327.84
standard R3	CanolaPro TM + cal st 14	na.	1	n.d.	667.9	4341.86	7657.74	5360.11	281.952	63.856	n.d.	18373.4
Strain	Medium	Temp (°C)	injection volume (uL)
B4094	skimmed milk agar	37	1	29.0768	676.111	3483.86	10873.3	5189.5	2128.01	392.318		22772.2
B4123	skimmed milk agar	37	1	37.2853	796.861	4171.51	11515.8	5451.63	2312.43	477.257		24762.7
DSM13	skimmed milk agar	37	1	0.316953	117.145	921.542	4639.19	2925.53	924.706	148.161		9676.59
B4094	skimmed milk agar	37	1	0.265295	47.451	937.401	5135.91	4428.81	1270.56	282.247		12102.6
B4123	skimmed milk agar	37	1	0.89019	102.748	1120.11	3137.99	3242.23	797.505	146.657		8548.13
DSM13	skimmed milk agar	37	1	0.0295447	3.58692	56.6037	309.988	635.857	62.5924	9.25746		1077.92
